# Supplementary material for: Assessing the Therapeutic Efficacy of Proton Transport Inhibitors in a Triple-Negative Breast Cancer Murine Model with Magnetic Resonance Imaging—Chemical Exchange Saturation Transfer Tumor pH Imaging
Source: Metabolites. 2023 Nov 18;13(11):1161. doi: 10.3390/metabo13111161 (PMC10673543; doi:10.3390/metabo13111161)
Supplement: Supplementary file 1 [file metabolites-13-01161-s001.zip]

Archive with 1 entries (1 files):
- metabolites-2681235-supplementary.pdf
